# Supplementary material for: The Effects of Combined 1-Methylcyclopropene and Melatonin Treatment on the Quality Characteristics and Active Oxygen Metabolism of Mango Fruit during Storage
Source: Foods. 2023 May 12;12(10):1979. doi: 10.3390/foods12101979 (PMC10217413; doi:10.3390/foods12101979)
Supplement: Supplementary file 1 [file foods-12-01979-s001.zip]

Archive with 1 entries (1 files):
- foods-2338465-supplementary.xlsx
