# Supplementary material for: The Effects of Combined 1-Methylcyclopropene and Melatonin Treatment on the Quality Characteristics and Active Oxygen Metabolism of Mango Fruit during Storage
Source: Foods. 2023 May 12;12(10):1979. doi: 10.3390/foods12101979 (PMC10217413; doi:10.3390/foods12101979)
Supplement: Supplementary file 1 [file foods-12-01979-s001.zip › foods-2338465-supplementary.xlsx]

## Sheet: Sheet1
	Storage time/d	CK	1-MCP	1-MCP+MT
L* value	0	48.33±0.99	48.33±0.99	48.33±0.99
	2	48.06±1.37	48.52±0.85	49.71±1.62
	4	48.43±1.85	46.83±1.15	47.59±1.41
	6	53.51±1.80	49.71±1.25	50.29±1.03
	8	59.66±1.93	57.28±1.32	51.94±1.66
	10	68.88±1.43	64.39±1.52	60.73±1.93
a* value	0	-15.39±0.66	-15.39±0.66	-15.39±0.66
	2	-14.37±0.75	-13.91±0.32	-13.03±0.68
	4	-12.34±0.60	-12.64±0.52	-12.78±0.47
	6	-10.45±0.51	-11.07±0.49	-12.02±0.65
	8	-0.22±0.85	-1.9±0.86	-10.15±0.12
	10	0.14±0.77	-2.01±0.62	-9.30±0.17
b* value	0	34.50±1.36	34.50±1.36	34.50±1.36
	2	36.14±2.07	34.58±2.53	33.14±1.19
	4	34.83±2.51	35.13±0.73	32.48±1.40
	6	42.42±1.90	34.96±0.98	36.04±1.56
	8	50.53±1.51	47.78±1.72	38.11±1.17
	10	57.32±0.92	52.26±2.95	49.86±2.43
Firmness (N)	0	151.70±5.24	151.70±5.24	151.70±5.24
	2	119.90±6.77	119.23±5.16	140.34±8.26
	4	21.01±5.27	46.30±6.41	70.28±5.43
	6	5.89±0.67	10.37±1.54	13.28±6.15
	8	4.86±0.34	5.30±0.46	6.83±3.66
	10	4.70±0.48	4.52±0.42	4.83±0.48
TSS content (%)	0	6.90±0.13	6.90±0.13	6.90±0.13
	2	9.26±0.16	8.10±0.33	8.56±0.13
	4	14.21±0.17	13.19±0.14	12.71±0.11
	6	15.43±0.15	13.55±0.11	13.89±0.09
	8	13.22±0.12	14.68±0.15	14.75±0.14
	10	14.21±0.11	15.45±0.11	15.28±0.12
TA content (mg/g)	0	10.21±0.03	10.21±0.03	10.21±0.03
	2	9.82±0.07	10.02±0.20	10.23±0.13
	4	7.83±0.19	9.39±0.05	8.54±0.18
	6	2.16±0.07	4.01±0.03	5.11±0.11
	8	1.79±0.04	1.54±0.05	4.77±0.05
	10	0.56±0.06	1.01±0.03	1.95±0.05
SS content (mg/g)	0	26.46±0.45	26.46±0.45	26.46±0.45
	2	37.37±1.75	42.17±1.43	44.12±1.31
	4	29.68±0.98	23.30±1.14	30.52±1.04
	6	35.01±1.49	33.24±1.20	40.03±0.48
	8	36.28±0.59	39.66±1.82	46.52±0.91
	10	31.58±0.31	34.19±0.78	35.52±0.26
AsA content (mg/100g)	0	28.28±0.81	28.28±0.81	28.28±0.81
	2	26.22±0.49	20.75±0.49	22.34±0.49
	4	14.79±1.11	21.05±1.11	22.54±1.11
	6	15.12±0.91	16.38±0.91	18.22±0.91
	8	12.10±0.60	15.30±0.60	15.36±0.60
	10	9.61±0.45	11.64±0.45	13.48±0.45
TP content (mg GAE/Kg)	0	111.16±15.96	111.16±15.96	111.16±15.96
	2	236.84±20.50	138.91±13.50	115.30±0.69
	4	470.26±7.62	172.61±8.27	247.31±11.33
	6	355.55±5.38	134.34±12.36	228.05±15.62
	8	285.10±20.17	249.99±9.02	312.13±22.49
	10	234.53±17.27	295.12±1.14	367.68±12.12
O2−. generating rate (μmol/min/Kg)	0	111.16±15.96	111.16±15.96	111.16±15.96
	2	236.84±20.5	138.91±13.5	115.3±0.69
	4	470.26±7.62	172.61±8.27	247.31±11.33
	6	355.55±5.38	134.34±12.36	228.05±15.62
	8	285.10±20.17	249.99±9.02	312.13±22.49
	10	234.53±17.27	295.12±1.14	367.68±12.12
MDA content (nmol/100g)	0	0.58±0.30	0.58±0.30	0.58±0.30
	2	2.22±0.37	4.53±1.13	1.27±0.00
	4	5.97±0.68	5.06±0.86	4.46±0.42
	6	22.27±1.62	7.37±0.92	7.12±1.24
	8	13.77±0.83	11.24±1.62	7.11±0.26
	10	5.93±0.47	5.71±1.09	5.25±1.14
SOD activity (U/g)	0	1061±42	1061±42	1061±42
	2	1132±101	1161±85	1312±55
	4	1266±77	1445±37	1792±31
	6	1126±29	1502±4	1753±72
	8	1244±44	1306±4	1358±72
	10	1182±2	1584±69	1386±45
CAT activity (U/g)	0	393±13	393±13	393±13
	2	411±15	605±19	538±23
	4	495±10	553±22	471±21
	6	527±20	721±38	501±29
	8	403±16	587±7	695±11
	10	419±28	637±33	664±37
APX activity (U/g)	0	971±43	971±43	971±43
	2	840±56	865±20	849±73
	4	623±61	1189±61	1165±60
	6	556±8	764±29	1345±10
	8	544±3	1075±34	1133±30
	10	948±13	1138±33	902±46
POD activity (U/g)	0	1000±85	1000±85	1000±85
	2	1305±22	2360±141	1607±41
	4	1095±86	1733±70	1975±81
	6	1061±80	1597±75	1884±85
	8	825±12	1669±96	2990±20
	10	1336±36	1897±20	1661±80
